# Supplementary material for: Determination of Offset Values in Binary Regression Models to Adjust for Misclassification Errors
Source: Int J Environ Res Public Health. 2026 Feb 10;23(2):220. doi: 10.3390/ijerph23020220 (PMC12940644; doi:10.3390/ijerph23020220)
Supplement: Supplementary file 1 [file ijerph-23-00220-s001.zip]

Archive with 1 entries (1 files):
- ijerph-4079160-supplementary.sas
