# Supplementary material for: Determination of Offset Values in Binary Regression Models to Adjust for Misclassification Errors
Source: Int J Environ Res Public Health. 2026 Feb 10;23(2):220. doi: 10.3390/ijerph23020220 (PMC12940644; doi:10.3390/ijerph23020220)
Supplement: Supplementary file 1 [file ijerph-23-00220-s001.zip › ijerph-4079160-supplementary.sas]

/**** Note *************************************************************

This simulation code is generated to verify the unbiasedness of 
binary effect measures--RD, RR and OR--estimated by binary regression 
models that include appropriate offset values in  as described in the
accompanying manuscript.

Generated in August 2025 by
Moonseong Heo, PhD
Professor
Department of Public Health Sciences
Clemson University

***********************************************************************/

** Designate a path, directory or folder to set up a libarary ***;

libname offset 'C:\...';

%macro simulation(n_sim, n_pid, pzx_0, pzx_1, pi_0, pi_1, pytruey_0, pytruey_1, sim_output, sum_output);

/***** Input Arguments ************************************************************
n_sim: Number of simulations
n_pid: Sample size

pzx_0 = P(Z=1|X=0)
pzx_1 = P(Z=1|X=1)

pi_0 = P(Y=1|Z=0)
pi_1 = P(Y=1|Z=1)

pytruey_0 = P(Y*=1|Y=0)
pytruey_1 = P(Y*=1|Y=1)

sim_output: output filename containing simulation results
sum_output: output filename containing summary of sim_output data 
            concerning bias and %&bias
***********************************************************************************/

data temp_out; set _NULL_; run;

/****** Calculations of derived probabilities and true effect measures ************/

data derived;
  RD_ZX = &pzx_1 - &pzx_0;                           ** RD based on P(Z=1|X) **;    
  RR_ZX = &pzx_1/&pzx_0;                             ** RR based on P(Z=1|X) **;    
  OR_ZX = &pzx_1*(1- &pzx_0)/&pzx_0/(1- &pzx_1);     ** OR based on P(Z=1|X) **;       
 
  pYX_0 =  &pi_0*(1-&pzx_0) + &pi_1*&pzx_0;      ** pYX_0 = P(Y=1|X=0) ***;
  pYX_1 =  &pi_0*(1-&pzx_1) + &pi_1*&pzx_1;      ** pYX_1 = P(Y=1|X=1) ***;

  RD_YX = pYX_1 - pYX_0;                         ** RD based on P(Y=1|X) **;    
  RR_YX = pYX_1/pYX_0;                           ** RR based on P(Y=1|X) **;    
  OR_YX = pYX_1*(1- pYX_0)/pYX_0/(1- pYX_1);     ** OR based on P(Y=1|X) **;       

  pYtrueX_0 =  &pYtrueY_0*(1-pYX_0) + &pYtrueY_1*pYX_0;      ** pYtrueX_0 = P(Y*=1|X=0) **;
  pYtrueX_1 =  &pYtrueY_0*(1-pYX_1) + &pYtrueY_1*pYX_1;      ** pYtrueX_1 = P(Y*=1|X=1) **;

  True_RD = pYtrueX_1 - pYtrueX_0;                           ** True RD based on P(Y*=1|X) **;                         
  True_RR = pYtrueX_1/pYtrueX_0;                             ** True RR based on P(Y*=1|X) **;                            
  True_OR = pYtrueX_1*(1-pYtrueX_0)/pYtrueX_0/(1-pYtrueX_1); ** True OR based on P(Y*=1|X) **;
run;

%do i = 1 %to &n_sim; 

/****** Simulated Data Set Generation ****************************************/

data simulation;
 do pid = 1 to &n_pid;    
   pseudo_id = 1; ** pseudo id for the purpose of merging some data sets **;

  ** 1:1 random assignment of an intervnetion X **; 
   X = 1*(ranuni(0) <0.5);

  ** Generation of Z depending on X ***********; 
   if X = 0 then Z = 1*(ranuni(0) < &pzx_0);
   else Z = 1*(ranuni(0) < &pzx_1);

  ** Generation of Y depending on Z ***********; 
   if Z = 0 then Y = 1*(ranuni(0) < &pi_0);
   else Y = 1*(ranuni(0) < &pi_1);

  ** Generation of Y*(Y_true) depending on Y **; 
   if Y = 0 then Y_true = 1*(ranuni(0) < &pYtrueY_0) ;
   else Y_true = 1*(ranuni(0) < &pYtrueY_1);

  output;
  end;
run;

/***** Calcuation of observed offset values *****************************/

data obs_prob (keep = pseudo_id obs_pi_true_0 obs_pi_true_1 obs_pi_0 obs_pi_1); 
  set simulation; by pseudo_id;
  retain pi_true_0_num pi_0_num Z_0_N   
         pi_true_1_num pi_1_num Z_1_N ;

  if first.pseudo_id then do; 
     pi_true_0_num = 0; pi_0_num = 0; Z_0_N = 0; 
     pi_true_1_num = 0; pi_1_num = 0; Z_1_N = 0; 
  end;

  if Z = 0 then do;
     Z_0_N = Z_0_N + 1;
     if Y_true = 1 then pi_true_0_num = pi_true_0_num + 1; 
     if Y = 1      then pi_0_num      = pi_0_num + 1; 
  end;

  else do;
     Z_1_N = Z_1_N + 1;
     if Y_true = 1 then pi_true_1_num = pi_true_1_num + 1; 
     if Y = 1      then pi_1_num      = pi_1_num + 1; 
  end;

  if last.pseudo_id then do;
     obs_pi_true_0 =  pi_true_0_num/Z_0_N;  *** obs_pi_true_0 =  observed probability of P(Y*=1|Z=0) ***;
     obs_pi_true_1 =  pi_true_1_num/Z_1_N;  *** obs_pi_true_1 =  observed probability of P(Y*=1|Z=1) ***;

     obs_pi_0 =  pi_0_num/Z_0_N;            *** obs_pi_0 =  observed probability of P(Y=1|Z=0) ***;
     obs_pi_1 =  pi_1_num/Z_1_N;            *** obs_pi_1 =  observed probability of P(Y=1|Z=1) ***;
     output;
  end;
run;

data sim (drop = pseudo_id obs_pi_true_0 obs_pi_true_1 obs_pi_0 obs_pi_1); 
   merge simulation obs_prob; by pseudo_id;

   *** Determination of offset values for RD, RR and OR calculated based on the observed probabilities ****;
   if Z = 0 then do;
      obs_offset_RD = obs_pi_0 - obs_pi_true_0; 
      obs_offset_RR = log(obs_pi_0/obs_pi_true_0); 
      obs_offset_OR = log(obs_pi_0*(1 - obs_pi_true_0)/obs_pi_true_0/(1 - obs_pi_0));
   end;
   else do;
      obs_offset_RD = obs_pi_1 - obs_pi_true_1; 
      obs_offset_RR = log(obs_pi_1/obs_pi_true_1); 
      obs_offset_OR = log(obs_pi_1*(1 - obs_pi_true_1)/obs_pi_true_1/(1 - obs_pi_1));
   end;
run;

/*****************************************************************************************************
******** Fitting with OFFSET determined based on Observed Values *************************************
******************************************************************************************************/

*** Risk Difference (RD) ***;

proc genmod plots=none data = sim;
  class X Y Z/ref=first;
  model Y (event = '1') = X/offset = obs_offset_RD link=id dist=b;
  lsmeans X/diff pdiff cl;
  ods output diffs = obs_b_RD_OS (keep = Estimate StdErr rename=(Estimate = obs_b_RD_OS StdErr = obs_SE_b_RD_OS));
  title 'RD of Y on X with obs_offset';
run;
title;

*** Risk Ratio (RR) ***;

proc genmod plots=none data = sim;
  class X Y Z/ref=first;
  model Y (event = '1') = X/offset = obs_offset_RR link=log dist=b; 
  lsmeans X/diff pdiff cl;
  ods output diffs = obs_b_RR_OS (keep = Estimate StdErr rename=(Estimate = obs_b_RR_OS StdErr = obs_SE_b_RR_OS));
  title 'RR of Y on X with offset';
run;
title;

*** Odds Ratio (OR) ***;

proc genmod plots=none data = sim;
  class X Y Z/ref=first;
  model Y (event = '1') = X/offset = obs_offset_OR link=logit dist=b;
  lsmeans X/diff pdiff cl;
  ods output diffs = obs_b_OR_OS (keep = Estimate StdErr rename=(Estimate = obs_b_OR_OS StdErr = obs_SE_b_OR_OS));
  title 'OR of Y on X with obs_offset';
run;
title;

/*** Merging outputs and converting estimated beta coefficients to effect measures   ****
**** and calculate bias and %bias at the individual simulation data set level        ****
**** after excluding failed fits with SE = . or 0.                                   ****/

data all; merge derived obs_b_RD_OS obs_b_RR_OS obs_b_OR_OS; 
  *** Estimated RD and its Bias ***;
  if obs_SE_b_RD_OS ne 0 and obs_SE_b_RD_OS ne . then do;  *** Exclude failed fits for RD ****;
     Est_RD = obs_b_RD_OS; 
     bias_RD = Est_RD - True_RD; pcnt_bias_RD =  bias_RD/True_RD*100;
  end;

  *** Estimated RD and its Bias ***;
  if obs_SE_b_RR_OS ne 0 and obs_SE_b_RR_OS ne . then do;  *** Exclude failed fits for RR ****;
     Est_RR = exp(obs_b_RR_OS); 
     bias_RR = Est_RR - True_RR; pcnt_bias_RR =  bias_RR/True_RR*100;
  end;

  *** Estimated RD and its Bias ***;
  if obs_SE_b_OR_OS ne 0 and obs_SE_b_OR_OS ne . then do;  *** Exclude failed fits for OR ****;
     Est_OR = exp(obs_b_OR_OS); 
     bias_OR = Est_OR - True_OR; pcnt_bias_OR =  bias_OR/True_OR*100;
  end;
run;

data temp_out; set temp_out all; run;
%end;

*** Final output data including true and estimated RD, RR, and OD from simulations *****;
data offset.&sim_output; set temp_out; run;

*** Calculation of mean bias and mean %bias ********************************************;

proc means n nmiss mean noprint data = temp_out;
  var Est_RD bias_RD pcnt_bias_RD 
      Est_RR bias_RR pcnt_bias_RR 
      Est_OR bias_OR pcnt_bias_OR;
      
  output out=offset.&sum_output (drop = _TYPE_ _FREQ_) 
  mean = Est_RD bias_RD pcnt_bias_RD 
         Est_RR bias_RR pcnt_bias_RR 
         Est_OR bias_OR pcnt_bias_OR

  nmiss = nmiss_Est_RD nmiss_bias_RD nmiss_pcnt_bias_RD 
          nmiss_Est_RR nmiss_bias_RR nmiss_pcnt_bias_RR 
          nmiss_Est_OR nmiss_bias_OR nmiss_pcnt_bias_OR;
run;
%mend simulation;

options nonotes nosource; 
ods _all_ close;  

%simulation(n_sim=1000, n_pid=500, pzx_0=0.4, pzx_1=0.7, pi_0=0.2, pi_1=0.8, pytruey_0=.1, pytruey_1=0.9, sim_output=scenario_1, sum_output=summary_1);
%simulation(n_sim=1000, n_pid=500, pzx_0=0.4, pzx_1=0.7, pi_0=0.3, pi_1=0.7, pytruey_0=.2, pytruey_1=0.8, sim_output=scenario_2, sum_output=summary_2);
%simulation(n_sim=1000, n_pid=500, pzx_0=0.4, pzx_1=0.6, pi_0=0.2, pi_1=0.8, pytruey_0=.1, pytruey_1=0.9, sim_output=scenario_3, sum_output=summary_3);
%simulation(n_sim=1000, n_pid=500, pzx_0=0.4, pzx_1=0.6, pi_0=0.3, pi_1=0.7, pytruey_0=.2, pytruey_1=0.8, sim_output=scenario_4, sum_output=summary_4);
%simulation(n_sim=1000, n_pid=500, pzx_0=0.3, pzx_1=0.6, pi_0=0.2, pi_1=0.8, pytruey_0=.1, pytruey_1=0.9, sim_output=scenario_5, sum_output=summary_5);
%simulation(n_sim=1000, n_pid=500, pzx_0=0.3, pzx_1=0.6, pi_0=0.3, pi_1=0.7, pytruey_0=.2, pytruey_1=0.8, sim_output=scenario_6, sum_output=summary_6);
%simulation(n_sim=1000, n_pid=500, pzx_0=0.3, pzx_1=0.5, pi_0=0.2, pi_1=0.8, pytruey_0=.1, pytruey_1=0.9, sim_output=scenario_7, sum_output=summary_7);
%simulation(n_sim=1000, n_pid=500, pzx_0=0.3, pzx_1=0.5, pi_0=0.3, pi_1=0.7, pytruey_0=.2, pytruey_1=0.8, sim_output=scenario_8, sum_output=summary_8);
